# Supplementary material for: Vascular endothelial growth factor 165 inhibits pro-fibrotic differentiation of stromal cells via the DLL4/Notch4/smad7 pathway
Source: Cell Death Dis. 2019 Sep 12;10(9):681. doi: 10.1038/s41419-019-1928-z (PMC6742656; doi:10.1038/s41419-019-1928-z)
Supplement: Supplementary file 9 — Table S1 [file 41419_2019_1928_MOESM9_ESM.xlsx]

## Sheet: Sheet1
Table S1 Primer sequences
Gene name	Forward Primer (5'-3')	Reverse Primer (5'- 3')
Human VEGFA	AGGGCAGAATCATCACGAAGT	AGGGTCTCGATTGGATGGCA
Human VEGF165	GACAAGAAAATCCCTGTGGGCC	TCACCGCCTCGGCTTGTCAC
Human Collagen 1	GGCCCTCAAGGTTTCCAAGG	CACCCTGTGGTCCAACAACTC
Human Smad 7	TAGCCGACTCTGCGAACTAGAGT	GGACAGTCTGCAGTTGGTTTGA
Human ACTA2	CTATGAGGGCTATGCCTTGCC	GCTCAGCAGTAGTAACGAAGGA
Human DLL4	ATTGCCAACAGCCTATCT	CCATCCTCCTGGTCCTTA
Human Notch1	GGACCAGATTGGGGAGTT	CACACTCGTCCACATCGT
Human Notch4	TGTGAACGTGATGTCAACGAG	ACAGTCTGGGCCTATGAAACC
Human GAPDH	CTGGGCTACACTGAGCACC	AAGTGGTCGTTGAGGGCAATG
Mouse VEGF164	CATTGAGACCCTGGTGGACAT	CTGGCTTTGGTGAGGTTTGAT
Mouse VEGFA	GATCATGCGGATCAAACCTC	AATGCTTTCTCCGCTCTGAA
Mouse GAPDH	AGGTCGGTGTGAACGGATTTG	GGGGTCGTTGATGGCAACA
