# Supplementary material for: Vascular endothelial growth factor 165 inhibits pro-fibrotic differentiation of stromal cells via the DLL4/Notch4/smad7 pathway
Source: Cell Death Dis. 2019 Sep 12;10(9):681. doi: 10.1038/s41419-019-1928-z (PMC6742656; doi:10.1038/s41419-019-1928-z)
Supplement: Supplementary file 10 — Table S2 [file 41419_2019_1928_MOESM10_ESM.xlsx]

## Sheet: Sheet1
Table S2 Antibodies used for immunohistochemistry (IHC), immunofluorescence (IF), western blotting (WB)
Antigen	Label	Reactivity	Catalog#	Manufacturer	Application
VEGFA	-	Human	ab46154	Abcam	WB
VEGFA	-	Human/mouse	ab1316	Abcam	IHC/IF
VEGFR1	-	Human	ab2350	Abcam	IHC
VEGFR2	-	Human	ZA-0287	ZSGB-BIO	IHC
α-SMA	-	Human/mouse	ab5694	Abcam	IHC/IF/WB
α-SMA	-	Human	ab7817	Abcam	IF
Collagen 1	-	Human/mouse	ab34710	Abcam	IHC/WB
Ki67	-	Mouse	ab15580	Abcam	IHC
Active Caspase- 3	-	Mouse	ab2302	Abcam	IHC
E-cadherin	-	Mouse	ab76055	Abcam	IF
Cytokeratin 7	-	Human	ab181598	Abcam	IHC
Vimentin	-	Human	ab8978	Abcam	IHC
Smad7	-	Human/mouse	ab190987	Abcam	IHC/IF
Smad7	-	Human	25840-1-AP	Proteintech	WB
DLL4	-	Human	ab7280	Abcam	WB/IF
Notch1	-	Human	D1E11	Cell Signaling Technology	WB/IF/IHC
Notch4	-	Human	ab184742	Abcam	WB/IF/IHC
β-actin	HRP	Human/mouse	AC028	Abclonal	WB
Goat anti-rabbit	HRP	-	-	Fdbio science	WB
Goat anti-mouse	HRP	-	-	Cell Signaling Technology	WB
Goat anti-rabbit	Rhodamine	-	-	Jackson ImmunoResearch	IF
Goat anti-rabbit	Alexa Fluor 488	-	-	Jackson ImmunoResearch	IF
Goat anti-mouse	Rhodamine	-	-	Jackson ImmunoResearch	IF
Goat anti-mouse	FITC	-	-	Jackson ImmunoResearch	IF
